# Supplementary material for: Immunogenicity of a 20-Valent Pneumococcal Conjugate Vaccine Versus a 13-Valent Vaccine in Infants: A Systematic Review and Meta-Analysis
Source: Vaccines (Basel). 2025 Nov 12;13(11):1156. doi: 10.3390/vaccines13111156 (PMC12656742; doi:10.3390/vaccines13111156)
Supplement: Supplementary file 1 [file vaccines-13-01156-s001.zip]

Archive with 1 entries (1 files):
- vaccines-3917547-supplementary.pdf
